# Supplementary material for: N-Butanol Extract of Glycyrrhizae Radix et Rhizoma Inhibits Dengue Virus through Targeting Envelope Protein
Source: Pharmaceuticals (Basel). 2023 Feb 9;16(2):263. doi: 10.3390/ph16020263 (PMC9962983; doi:10.3390/ph16020263)
Supplement: Supplementary file 1 [file pharmaceuticals-16-00263-s001.zip]

Archive with 1 entries (1 files):
- pharmaceuticals-2127953-supplementary.pdf
